# Supplementary material for: Visualization of quantized vortex reconnection enabled by laser ablation
Source: Sci Adv. 2022 May 4;8(18):eabn1143. doi: 10.1126/sciadv.abn1143 (PMC9067918; doi:10.1126/sciadv.abn1143)
Supplement: Supplementary file 2 — Movies S1 to S3 [file sciadv.abn1143_movies_s1_to_s3.zip]

Archive with 3 entries (3 files):
- sciadv.abn1143_movie_s1.mov
- sciadv.abn1143_movie_s2.mov
- sciadv.abn1143_movie_s3.mov
